# Supplementary material for: Dorstenia luamensis (Moraceae), a new species from eastern Democratic Republic of Congo
Source: PhytoKeys. 2014 Oct 24;(42):49–55. doi: 10.3897/phytokeys.42.7604 (PMC4225074; doi:10.3897/phytokeys.42.7604)
Supplement: XML Treatment for Dorstenia luamensis [file phytokeys.42.7604-treatment1.xml]

<!DOCTYPE tp:taxon-treatment
  PUBLIC "-//TaxonX//DTD Taxonomic Treatment Publishing DTD v0 20100105//EN" "tax-treatment-NSO.dtd">
<tp:taxon-treatment xmlns:tp="http://www.plazi.org/taxpub"><tp:treatment-meta><kwd-group><label>Taxon classification</label><kwd><named-content content-type="kingdom">Plantae</named-content></kwd><kwd><named-content content-type="order">Rosales</named-content></kwd><kwd><named-content content-type="family">Moraceae</named-content></kwd></kwd-group><mixed-citation publication-type="journal"><person-group><name><surname>Leal</surname><given-names>Miguel E.</given-names></name></person-group><article-title><italic><tp:taxon-name><tp:taxon-name-part taxon-name-part-type="genus">Dorstenia</tp:taxon-name-part> <tp:taxon-name-part taxon-name-part-type="species">luamensis</tp:taxon-name-part></tp:taxon-name></italic> (<tp:taxon-name><tp:taxon-name-part taxon-name-part-type="family">Moraceae</tp:taxon-name-part></tp:taxon-name>), a new species from eastern Democratic Republic of Congo</article-title><source>PhytoKeys</source><day>24</day><month>10</month><year>2014</year><volume>2014</volume><issue>42</issue><fpage>49</fpage><lpage>55</lpage><pub-id pub-id-type="doi">10.3897/phytokeys.42.7604</pub-id></mixed-citation></tp:treatment-meta><tp:nomenclature><tp:taxon-name>
                        <tp:taxon-name-part taxon-name-part-type="genus">Dorstenia</tp:taxon-name-part>
                        <tp:taxon-name-part taxon-name-part-type="species">luamensis</tp:taxon-name-part>
                        <object-id xmlns:xlink="http://www.w3.org/1999/xlink" content-type="ipni" xlink:type="simple">urn:lsid:ipni.org:names:77142870-1</object-id>
                    </tp:taxon-name><tp:taxon-authority>M. E. Leal</tp:taxon-authority><tp:taxon-status xmlns:xlink="http://www.w3.org/1999/xlink" xlink:type="simple">sp. nov.</tp:taxon-status><xref ref-type="fig" rid="F1">Figs 1A, B</xref><xref ref-type="fig" rid="F2">, 2</xref></tp:nomenclature><tp:treatment-sec sec-type="Diagnosis"><title>Diagnosis.</title><p>Haec species notabilis ab omnibus <italic><tp:taxon-name><tp:taxon-name-part taxon-name-part-type="genus">Dorstenia</tp:taxon-name-part></tp:taxon-name></italic> speciebus differt ob filicinu lithophitu habitu novu familae</p></tp:treatment-sec><tp:treatment-sec sec-type="Type"><title>Type.</title><p>The Democratic Republic of Congo, Katanga Province, Tumbwe Sector, Luama Wildlife Reserve, M.E. Leal 2551 (holo LWI,  iso BR), <named-content xmlns:xlink="http://www.w3.org/1999/xlink" content-type="dwc:verbatimCoordinates" xlink:type="simple">S5°14,526', E 28° 52,215'</named-content>, 1176m, 31 October 2012.</p></tp:treatment-sec><tp:treatment-sec sec-type="Description"><title>Description.</title><p>Lithophytes 10–17 cm long with a tuber 0.5 cm; stems aerial, hanging, glabrous; internodes 2.5–3 cm long; no white latex or translucent exu<!--PageBreak-->date. Stipules absent or deciduous without scars. Leaves distichous; blade narrowly subfalcate 5–7 × 1–1.4 cm, membranaceous, apex micrunate, base cunate, adaxial side glabrous and subspiculate, abaxial side white and glabrous; margins entire; <!--PageBreak-->petiole 1–2 mm long; venation brochidodromous; 5–7 pairs of secondary veins; tertiary veins scalariform. Receptacle elliptic to round, 3–4 mm in diameter, patelliform; margin greenish with triangular lobes (1 mm) and subspathulate appendages, 2–3 mm long; peduncle 1 mm long, glabrous. Staminate and pistilate flowers (7 to 8) tightly packed in receptacle: perianth short lobed, whit apex minutely 2–3 lobed, glabrous; stigma 0.1 mm long. Drupes and seeds are unknown.</p><fig id="F1" position="float" orientation="portrait"><label>Figure 1.</label><caption><p><italic><tp:taxon-name><tp:taxon-name-part taxon-name-part-type="genus">Dorstenia</tp:taxon-name-part> <tp:taxon-name-part taxon-name-part-type="species">luamensis</tp:taxon-name-part></tp:taxon-name></italic> M.E. Leal <bold>A</bold> habit <bold>B</bold> receptacle.</p></caption><graphic xmlns:xlink="http://www.w3.org/1999/xlink" xlink:href="phytokeys-042-049-g001.jpg" position="float" orientation="portrait" xlink:type="simple" id="oo_33145.jpg"/></fig><fig id="F2" position="float" orientation="portrait"><label>Figure 2.</label><caption><p>A population of <italic><tp:taxon-name><tp:taxon-name-part taxon-name-part-type="genus">Dorstenia</tp:taxon-name-part> <tp:taxon-name-part taxon-name-part-type="species">luamensis</tp:taxon-name-part></tp:taxon-name></italic> M.E.Leal on a vertical rock face (photo: M.E. Leal 2012).</p></caption><graphic xmlns:xlink="http://www.w3.org/1999/xlink" xlink:href="phytokeys-042-049-g002.jpg" position="float" orientation="portrait" xlink:type="simple" id="oo_33146.jpg"/></fig></tp:treatment-sec><tp:treatment-sec sec-type="Distinction from other species"><title>Distinction from other species.</title><p>This new species can be distinguished from any other <italic><tp:taxon-name><tp:taxon-name-part taxon-name-part-type="genus">Dorstenia</tp:taxon-name-part></tp:taxon-name></italic> species by its fernlike habit, hanging from vertical rock faces and the absence of latex.</p><p>The new species is added to the existing key of <xref ref-type="bibr" rid="B2">Berg and Hijman (1999)</xref> the “key to succulent and semi-succulent species of the Old World”</p><table-wrap content-type="key" position="anchor" orientation="portrait"><table rules="all"><tbody><tr><td rowspan="1" colspan="1">1</td><td rowspan="1" colspan="1">Stems succulent and thick, internodes short; leaves subrosulate</td><td rowspan="1" colspan="1"><bold>section <italic><tp:taxon-name><tp:taxon-name-part taxon-name-part-type="section">Acauloma</tp:taxon-name-part></tp:taxon-name></italic></bold></td></tr><tr><td rowspan="1" colspan="1">1’</td><td rowspan="1" colspan="1">Stems (semi-)succulent, or herbaceous, internodes long; leaves spaced, sometimes crowded at stem apices</td><td rowspan="1" colspan="1"><bold>section <italic><tp:taxon-name><tp:taxon-name-part taxon-name-part-type="section">Kosaria</tp:taxon-name-part></tp:taxon-name></italic>,  2</bold></td></tr><tr><td rowspan="1" colspan="1">2</td><td rowspan="1" colspan="1">Plants stem hanging</td><td rowspan="1" colspan="1"/></tr><tr><td rowspan="1" colspan="1">3</td><td rowspan="1" colspan="1">Plant lithophyte, multiple appendages</td><td rowspan="1" colspan="1"><bold><italic><tp:taxon-name><tp:taxon-name-part taxon-name-part-type="genus">Dorstenia</tp:taxon-name-part> <tp:taxon-name-part taxon-name-part-type="species">luamensis</tp:taxon-name-part></tp:taxon-name></italic></bold></td></tr><tr><td rowspan="1" colspan="1">3’</td><td rowspan="1" colspan="1">Plant epiphyte, one appendage</td><td rowspan="1" colspan="1"><bold><italic><tp:taxon-name><tp:taxon-name-part taxon-name-part-type="genus">Dorstenia</tp:taxon-name-part> <tp:taxon-name-part taxon-name-part-type="species">astyanactis</tp:taxon-name-part></tp:taxon-name></italic></bold></td></tr><tr><td rowspan="1" colspan="1">2’</td><td rowspan="1" colspan="1">Plants stem erect to ascending</td><td rowspan="1" colspan="1"/></tr><tr><td rowspan="1" colspan="1">4</td><td rowspan="1" colspan="1">Plants annual, without a rhizome or a tuber</td><td rowspan="1" colspan="1"><bold><italic><tp:taxon-name><tp:taxon-name-part taxon-name-part-type="genus">Dorstenia</tp:taxon-name-part> <tp:taxon-name-part taxon-name-part-type="species">annua</tp:taxon-name-part></tp:taxon-name></italic></bold></td></tr><tr><td rowspan="1" colspan="1">4’</td><td rowspan="1" colspan="1">Plants perennial, with rhizome or a tuber</td><td rowspan="1" colspan="1"/></tr><tr><td rowspan="1" colspan="1">5</td><td rowspan="1" colspan="1">Petiole relatively short, (0-)0.1–0.2(-0.5) cm long</td><td rowspan="1" colspan="1"><bold><italic><tp:taxon-name><tp:taxon-name-part taxon-name-part-type="genus">Dorstenia</tp:taxon-name-part> <tp:taxon-name-part taxon-name-part-type="species">benguellensis</tp:taxon-name-part></tp:taxon-name></italic></bold></td></tr><tr><td rowspan="1" colspan="1">5’</td><td rowspan="1" colspan="1">Petiole relatively long (0.2-)0.5–2.5(-3) cm long</td><td rowspan="1" colspan="1"><bold>other species of section <italic><tp:taxon-name><tp:taxon-name-part taxon-name-part-type="section">Kosaria</tp:taxon-name-part></tp:taxon-name></italic></bold></td></tr></tbody></table></table-wrap></tp:treatment-sec><tp:treatment-sec sec-type="Phenology"><title>Phenology.</title><p>The specimens were collected in late October.</p></tp:treatment-sec><tp:treatment-sec sec-type="Ecology"><title>Ecology.</title><p><italic><tp:taxon-name><tp:taxon-name-part taxon-name-part-type="genus">Dorstenia</tp:taxon-name-part> <tp:taxon-name-part taxon-name-part-type="species">luamensis</tp:taxon-name-part></tp:taxon-name></italic> M.E.Leal inhabits moist and shady vertical rock faces close to small waterfalls in forest within a riverine forest-open woodland-savanna mosaic.</p></tp:treatment-sec><tp:treatment-sec sec-type="Distribution and conservation status"><title>Distribution and conservation status.</title><p>The species is distributed in small populations within the type locality, and according to these demographic characteristics it merits the conservation status of endangered (EN).</p></tp:treatment-sec><tp:treatment-sec sec-type="Etymology"><title>Etymology.</title><p>The epithet <italic>luamensis</italic> refers the Luama Wildlife Reserve which is drained by the Luama River.</p></tp:treatment-sec><ref-list><ref id="B2"><mixed-citation xmlns:xlink="http://www.w3.org/1999/xlink" xlink:type="simple"><person-group><name name-style="western"><surname>Berg</surname><given-names>CC</given-names></name><name name-style="western"><surname>Hijman</surname><given-names>MEE</given-names></name></person-group> (<year>1999</year>) <source>The genus <italic><tp:taxon-name><tp:taxon-name-part taxon-name-part-type="genus">Dorstenia</tp:taxon-name-part></tp:taxon-name></italic> (<tp:taxon-name><tp:taxon-name-part taxon-name-part-type="family">Moraceae</tp:taxon-name-part></tp:taxon-name>) <italic>Ilicifolia</italic></source><volume>2</volume>: <fpage>1</fpage>–<lpage>211</lpage>.</mixed-citation></ref></ref-list></tp:taxon-treatment>
